# Supplementary material for: Antagonistic Trends Between Binding Affinity and Drug-Likeness in SARS-CoV-2 Mpro Inhibitors Revealed by Machine Learning
Source: Viruses. 2025 Jun 30;17(7):935. doi: 10.3390/v17070935 (PMC12298528; doi:10.3390/v17070935)
Supplement: Supplementary file 1 [file viruses-17-00935-s001.zip]

Archive with 3 entries (3 files):
- supplementary_file_S1.zip
- supplementary_file_S2.zip
- Supporting_Information_final.pdf
